# Supplementary material for: Effect of Enyzmes on the Quality and Predicting Glycaemic Response of Chinese Steamed Bread
Source: Foods. 2023 Jan 6;12(2):273. doi: 10.3390/foods12020273 (PMC9857493; doi:10.3390/foods12020273)
Supplement: Supplementary file 1 [file foods-12-00273-s001.zip]

Archive with 1 entries (1 files):
- foods-2121599-supplementary.pdf
